# Supplementary material for: Environmental Heterogeneity and Host Genotype Jointly Shape Endophytic Bacterial Community Composition Associated with an Endemic Chinese Sphagnum Species
Source: Microorganisms. 2025 Nov 5;13(11):2538. doi: 10.3390/microorganisms13112538 (PMC12654153; doi:10.3390/microorganisms13112538)
Supplement: Supplementary file 1 [file microorganisms-13-02538-s001.zip]

Archive with 1 entries (1 files):
- microorganisms-3962129-supplementary.pdf
